# Supplementary material for: Soluble SIGLEC5: A New Prognosis Marker in Colorectal Cancer Patients
Source: Cancers (Basel). 2021 Aug 2;13(15):3896. doi: 10.3390/cancers13153896 (PMC8345516; doi:10.3390/cancers13153896)
Supplement: Supplementary file 1 [file cancers-13-03896-s001.zip]

Archive with 1 entries (1 files):
- cancers-1297765-supplementary.pdf
